# Supplementary material for: Understanding the Integrated Health Management System Policy in China From Multiple Perspectives: Systematic Review and Content Analysis
Source: J Med Internet Res. 2024 Jan 24;26:e47197. doi: 10.2196/47197 (PMC10851112; doi:10.2196/47197)
Supplement: Multimedia Appendix 4 [file jmir_v26i1e47197_app4.xlsx]

## Sheet: Sheet1
List of Detailed Information on the 152 China’s IHMS Policy Documents Collected
serial number	policy orientation	policy level	file name	time	Issuing authority/media
1	healthy China	National level	"Healthy China 2030" Planning Outline	2016-10-25	The Central Committee of the Communist Party of China, the State Council.
2	healthy China	National level	Healthy China Action	2019-07-09	Healthy China Action Promotion Committee
3	healthy China	National level	The State Council's Opinions on Implementing Healthy China Action	2019-07-15	the State Council
4	healthy China	National level	Notice of the General Office of the State Council on Printing and Distributing the Implementation and Assessment Plan of Healthy China Action Organization	2019-07-15	the General Office of the State Council
5	healthy China	National level	Notice of the General Office of the State Council on the Establishment of the Healthy China Action Promotion Committee	2019-07-15	the General Office of the State Council
6	healthy China	National level	Implementation Plan for Trial Assessment of Healthy China Action in 2019-2020	2021-03-18	Healthy China Action Promotion Committee
7	healthy China	Provincial and municipal level	Notice of Zhejiang Provincial Committee [2016] No.36 on Printing and Distributing the Action Plan for Healthy Zhejiang 2030	2016-12-17	People's Government of committee of cpc zhejiang provincial committee and Zhejiang Province
8	healthy China	Provincial and municipal level	Jilin Province implements the implementation plan of Healthy China Action.	2019-09-27	the people's government of jilin province
9	healthy China	Provincial and municipal level	Opinions of Sichuan Provincial People's Government on Promoting Healthy Sichuan Action	2019-11-26	Sichuan Provincial People's Government
10	healthy China	Provincial and municipal level	Opinions of Jiangxi Provincial People's Government on the Implementation of Healthy Jiangxi Action	2019-12-02	the peoples government of jiangxi province
11	healthy China	Provincial and municipal level	Implementation Opinions of Henan Provincial People's Government on Promoting Healthy Central Plains Action	2019-12-12	the people's government of henan province
12	healthy China	Provincial and municipal level	Implementation Plan of Healthy Longjiang Action (2019-2030)	2019-12-31	Heilongjiang Provincial People's Government
13	healthy China	Provincial and municipal level	Opinions of the General Office of the Provincial People's Government on Promoting Healthy Hubei Action	2020-01-02	General Office of Hubei Provincial Government
14	healthy China	Provincial and municipal level	Opinions of Guangdong Provincial People's Government on Implementing Healthy Guangdong Action	2020-01-13	people's government of guangdong province
15	healthy China	Provincial and municipal level	Implementing the Healthy China Action and Promoting the Construction of Healthy Jiangsu	2020-01-26	Jiangsu Provincial People's Government
16	healthy China	Provincial and municipal level	Opinions of Shaanxi Provincial People's Government on Promoting Healthy Shaanxi Action	2020-03-29	General Office of Shaanxi Provincial Government
17	healthy China	Provincial and municipal level	Notice of the Healthy Yunnan Action Promotion Committee on Printing and Distributing Healthy Yunnan Action (2020-2030)	2020-05-18	Healthy Yunnan Action Promotion Committee
18	healthy China	Shanghai	Outline of "Healthy Shanghai 2030"	2018-05-23	Shanghai Health and Wellness Conference
19	healthy China	Shanghai	Opinions on Promoting Healthy Shanghai Action	2019-08-29	Shanghai Municipal People's Government
20	healthy China	Shanghai	Healthy Shanghai Action (2019 -2030)	2019-09-10	Shanghai Health Promotion Committee
21	healthy China	Shanghai	Implementation and assessment scheme of Healthy Shanghai Action Organization	2019-10-09	Shanghai Health Promotion Committee
22	graded diagnosis and treatment	National level	Guiding opinions of the General Office of the State Council on promoting the construction of graded diagnosis and treatment system	2015-09-11	the General Office of the State Council
23	graded diagnosis and treatment	National level	Notice on promoting the pilot work of graded diagnosis and treatment	2016-08-19	National Health and Family Planning Commission, state administration of traditional chinese medicine
24	graded diagnosis and treatment	National level	Notice of the Bureau of Traditional Chinese Medicine of the Health and Wellness Commission on further improving the key work related to the construction of graded diagnosis and treatment system	2018-08-07	Health and Wellness Committee, Chinese Medicine Bureau
25	graded diagnosis and treatment	National level	Notice of the General Office of the National Health and Wellness Commission on the establishment of an expert group to promote the construction of graded diagnosis and treatment and medical consortium	2021-06-01	General Office of National Health and Wellness Commission
26	graded diagnosis and treatment	National level	Notice of the General Office of the National Health and Family Planning Commission on printing and distributing the technical scheme of graded diagnosis and treatment services for diabetic retinopathy	2017-03-23	General Office of National Health and Family Planning Commission
27	graded diagnosis and treatment	National level	Notice of the General Office of the National Health and Wellness Commission on Printing and Distributing the Setting Standards of National Cancer Regional Medical Centers	August 27, 2019	General Office of National Health and Wellness Commission
28	graded diagnosis and treatment	National level	General Office of the National Health and Family Planning Commission on Printing and Distributing Guidelines on Medical Service Capability of Tertiary General Hospitals	2016-08-29	General Office of National Health and Family Planning Commission
29	graded diagnosis and treatment	National level	On printing and distributing the guide of medical service ability in respiratory discipline	2018-12-03	General Office of National Health and Wellness Commission
30	graded diagnosis and treatment	National level	Notice on printing and distributing the technical scheme of graded diagnosis and treatment of chronic obstructive pulmonary disease	2016-12-22	General Office of the National Health and Family Planning Commission and state administration of traditional chinese medicine Office
31	graded diagnosis and treatment	National level	Notice on the pilot work of grading diagnosis and treatment of hypertension and diabetes	2015-11-17	General Office of the National Health and Family Planning Commission and state administration of traditional chinese medicine Office
32	graded diagnosis and treatment	National level	Notice on printing and distributing the technical scheme of graded diagnosis and treatment of breast cancer and thyroid cancer	2016-12-29	General Office of the National Health and Family Planning Commission and state administration of traditional chinese medicine Office
33	graded diagnosis and treatment	National level	Notice on printing and distributing the technical scheme of graded diagnosis and treatment of coronary atherosclerotic heart disease and cerebrovascular disease	2016-12-22	General Office of the National Health and Family Planning Commission and state administration of traditional chinese medicine Office
34	graded diagnosis and treatment	National level	Notice on printing and distributing the technical scheme of graded diagnosis and treatment of heart failure	2019-04-30	General Office of the National Health and Family Planning Commission and state administration of traditional chinese medicine Office
35	graded diagnosis and treatment	National level	Notice on printing and distributing the technical scheme of graded diagnosis and treatment of atrial fibrillation	2019-09-01	General Office of the National Health and Family Planning Commission and state administration of traditional chinese medicine Office
36	graded diagnosis and treatment	Provincial and municipal level	Notice of the General Office of Chengdu Municipal People's Government on Printing and Distributing the Implementation Plan of Improving the Long-term Mechanism of Chengdu Medical Association and Deepening the Construction of Graded Diagnosis and Treatment System	2016-10-17	General Office of Chengdu Municipal People's Government
37	graded diagnosis and treatment	Provincial and municipal level	Implementation Opinions of the General Office of Fujian Provincial People's Government on Promoting the Construction of Graded Diagnosis and Treatment System	2016-01-28	General Office of Fujian Provincial People's Government
38	graded diagnosis and treatment	Provincial and municipal level	Notice on Printing and Distributing the Key Tasks of Beijing Graded Diagnosis and Treatment System Construction in 2018-2020	2017-12-29	Beijing Municipal Health and Family Planning Commission, beijing municipal commission of development and reform, Beijing Economic and Information Commission, Beijing Municipal Finance Bureau, Beijing Municipal Bureau of Human Resources and Social Security, Beijing Municipal Administration of Traditional Chinese Medicine.
39	graded diagnosis and treatment	Provincial and municipal level	Notice of the General Office of the People's Government of Guangdong Province on printing and distributing the implementation plan for accelerating the construction of graded diagnosis and treatment system in Guangdong Province	2016-05-16	General Office of Guangdong Provincial Government
40	graded diagnosis and treatment	Provincial and municipal level	Opinions of the General Office of the People's Government of Guangxi Zhuang Autonomous Region on Promoting the Construction of Graded Diagnosis and Treatment System	2016-01-08	General Office of Guangxi Zhuang Autonomous Region People's Government
41	graded diagnosis and treatment	Provincial and municipal level	Notice of the General Office of Hangzhou Municipal People's Government on Printing and Distributing the Implementation Plan for Promoting Graded Diagnosis and Treatment in Hangzhou	2017-03-27	General Office of Hangzhou Municipal People's Government
42	graded diagnosis and treatment	Provincial and municipal level	Implementation Opinions of the General Office of the People's Government of Hebei Province on Establishing Graded Diagnosis and Treatment System	2015-10-30	General Office of Hebei Provincial People's Government
43	graded diagnosis and treatment	Provincial and municipal level	Opinions of the General Office of the People's Government of Henan Province on Promoting the Construction of Graded Diagnosis and Treatment System	2016-04-27	General Office of Henan Provincial People's Government
44	graded diagnosis and treatment	Provincial and municipal level	Notice of Heilongjiang Provincial Health and Family Planning Commission on Printing and Distributing Guidance Opinions on Graded Diagnosis and Treatment	2014-07-08	Heilongjiang Provincial Health and Family Planning Commission
45	graded diagnosis and treatment	Provincial and municipal level	Opinions of the General Office of Hunan Provincial People's Government on Promoting the Construction of Graded Diagnosis and Treatment System	2016-06-24	General Office of Hunan Provincial People's Government
46	graded diagnosis and treatment	Provincial and municipal level	Implementation opinions on further promoting the construction of graded diagnosis and treatment system in Jilin Province	2019-09-20	Jilin Provincial Health and Wellness Committee
47	graded diagnosis and treatment	Provincial and municipal level	Opinions of the General Office of Jiangxi Provincial People's Government on Promoting the Construction of Graded Diagnosis and Treatment System	2015-12-31	General Office of Jiangxi Provincial People's Government
48	graded diagnosis and treatment	Provincial and municipal level	Opinions of the General Office of Shanxi Provincial People's Government on Establishing Graded Diagnosis and Treatment System	2015-10-18	General Office of Shanxi Provincial People's Government
49	graded diagnosis and treatment	Provincial and municipal level	Notice of Shenzhen Municipal Health and Family Planning Commission and other units on printing and distributing the implementation plan for promoting the construction of graded diagnosis and treatment system in Shenzhen	2016-05-03	Municipal Health and Family Planning Commission, Municipal Development and Reform Commission, Municipal Finance Commission, Municipal Human Resources and Security Bureau, and Municipal Medical Management Center
50	graded diagnosis and treatment	Provincial and municipal level	General Office of the Provincial Government on Printing and Distributing the Plan for Deepening the Reform of Medical and Health System in Jiangsu Province	2018-03-28	General Office of Jiangsu Provincial People's Government
51	graded diagnosis and treatment	Provincial and municipal level	Opinions of the General Office of Sichuan Provincial People's Government on consolidating and improving the construction of graded diagnosis and treatment system	2016-07-08	General Office of Sichuan Provincial People's Government
52	graded diagnosis and treatment	Provincial and municipal level	Implementation Opinions of the General Office of Zhejiang Provincial People's Government on Promoting the Construction of Graded Diagnosis and Treatment System	2016-06-24	General Office of Zhejiang Provincial People's Government
53	graded diagnosis and treatment	Provincial and municipal level	Opinions of the General Office of Chongqing Municipal People's Government on Promoting the Construction of Graded Diagnosis and Treatment System	2015-12-02	General Office of Chongqing Municipal People's Government
54	graded diagnosis and treatment	Shanghai	Notice of the General Office of Shanghai Municipal People's Government on Issuing the Implementation Opinions on Promoting the Construction of Graded Diagnosis and Treatment System in this Municipality	2016-12-23	the general office of shanghai municipal people's government
55	graded diagnosis and treatment	Shanghai	Notice on further improving the key work related to the construction of graded diagnosis and treatment system	2018-10-22	shanghai municipal commission of health and family planning
56	graded diagnosis and treatment	Shanghai	Notice on Issuing the Implementation Opinions on Improving the Level of Regional Medical Services and Improving the Graded Diagnosis and Treatment System	2019-10-28	Shanghai Health and Wellness Commission, Shanghai Development and Reform Commission, Shanghai Finance Bureau, Shanghai Human Resources and Social Security Bureau and Shanghai Medical Security Bureau.
57	graded diagnosis and treatment	Shanghai	Notice on printing and distributing the pilot work plan of graded diagnosis and treatment of tuberculosis and comprehensive prevention and treatment service model in Shanghai	2017-05-27	shanghai municipal commission of health and family planning
58	graded diagnosis and treatment	Shanghai	Notice on printing and distributing the pilot work plan of graded diagnosis and treatment of tuberculosis and comprehensive prevention and treatment service model in Xuhui District of Shanghai	2017-09-24	Xuhui district health he family planning Committee
59	graded diagnosis and treatment	Shanghai	Notice on doing a good job in the pilot work of grading diagnosis and treatment of hypertension and diabetes in this city	2016-05-06	shanghai municipal commission of health and family planning
60	medical association	National level	Guiding Opinions of General Office of the State Council on Promoting the Construction and Development of Medical Consortium	2017-04-23	the General Office of the State Council
61	medical association	National level	Notice of the Bureau of Traditional Chinese Medicine of the Health and Wellness Commission on Printing and Distributing the Work Plan of Comprehensive Performance Appraisal of Medical Consortium (for Trial Implementation)	2018-07-26	Health and Wellness Committee, Chinese Medicine Bureau
62	medical association	National level	Notice of the Chinese Medicine Bureau of the Health and Wellness Commission on Printing and Distributing the Measures for the Administration of Medical Consortium (for Trial Implementation)	2020-07-09	Health and Wellness Committee, Chinese Medicine Bureau
63	medical association	National level	Measures for the Administration of Medical Consortium (for Trial Implementation)	2020-07-09	Health and Wellness Committee, Chinese Medicine Administration
64	medical association	National level	Notice on carrying out the pilot work of urban medical consortium construction	2019-05-16	State Health and Wellness Commission, State Administration of Traditional Chinese Medicine
65	medical association	National level	Notice on printing and distributing the list of pilot cities for the construction of urban medical consortium	2019-07-30	General Office of the State Health and Wellness Commission and Office of the State Administration of Traditional Chinese Medicine
66	medical association	Provincial and municipal level	Implementation Opinions of the General Office of Anhui Provincial People's Government on Promoting the Construction and Development of Medical Consortium	2017-12-01	General Office of Anhui Provincial People's Government
67	medical association	Provincial and municipal level	Notice of Beijing Municipal Health and Family Planning Commission on Further Promoting the Work of Medical Association	2015-03-26	Beijing Municipal Health and Family Planning Commission
68	medical association	Provincial and municipal level	Guiding opinions on promoting the construction of longitudinal medical consortium	2015-09-23	Jiangsu Provincial Health and Family Planning Commission
69	medical association	Provincial and municipal level	Notice on printing and distributing the implementation plan for promoting the construction of urban medical consortium in Hangzhou	2021-08-16	Hangzhou Health and Wellness Committee
70	medical association	Provincial and municipal level	Notice on printing and distributing the implementation opinions of Nanjing Municipality on promoting the construction and development of regional medical complexes	2017-08-14	Nanjing Shenhua Medical Reform Work Leading Team Office
71	medical association	Provincial and municipal level	Notice on printing and distributing the work plan for the construction of the medical consortium in the autonomous region	2017-07-25	the people's government of the xinjiang uygur autonomous region
72	medical association	Provincial and municipal level	Notice of the General Office of Guangdong Provincial People's Government on Printing and Distributing the Implementation Plan for Promoting the Construction and Development of Medical Consortium in Guangdong Province	2017-06-30	General Office of Guangdong Provincial People's Government
73	medical association	Provincial and municipal level	Notice of the General Office of the People's Government of Guangxi Zhuang Autonomous Region on Printing and Distributing Several Measures for Further Strengthening the Construction of Medical Consortium in Guangxi (Zheng Gui Ban Fa [2019] No.84)	2019-07-30	General Office of Guangxi Zhuang Autonomous Region People's Government
74	medical association	Provincial and municipal level	Notice of the General Office of Guangzhou Municipal People's Government on Printing and Distributing the Implementation Plan for Promoting the Construction and Development of Medical Consortium in Guangzhou	2017-10-16	The People's Government Office In Guangzhou
75	medical association	Provincial and municipal level	Opinions of the General Office of Hunan Provincial People's Government on Promoting the Construction and Development of Medical Consortium	2017-09-25	General Office of Hunan Provincial People's Government
76	medical association	Provincial and municipal level	Notice of the General Office of Jilin Provincial People's Government on Printing and Distributing the Implementation Plan for Promoting the Construction of Multi-level Medical Consortium in Jilin Province	2017-06-28	General Office of Jilin Provincial People's Government
77	medical association	Provincial and municipal level	Inner Mongolia Autonomous Region Health and Wellness Committee on Printing and Distributing the Implementation Plan of Comprehensive Performance Appraisal of Inner Mongolia Medical Consortium	2018-12-14	Inner Mongolia Autonomous Region Health Committee
78	medical association	Provincial and municipal level	Notice of the General Office of Qinghai Provincial People's Government on Printing and Distributing the Guiding Opinions on Constructing Medical Consortium in Qinghai Province	2015-06-28	General Office of Qinghai Provincial People's Government
79	medical association	Provincial and municipal level	Notice of the General Office of Shanxi Provincial People's Government on Printing and Distributing the Work Plan for Promoting the Construction and Development of Medical Consortium in Shanxi Province	2017-06-30	General Office of Shanxi Provincial People's Government
80	medical association	Provincial and municipal level	Notice of the Shaanxi Provincial People's Government on Printing and Distributing the Implementation Plan for Deepening the Reform of the Medical and Health System in the Thirteenth Five-Year Plan	2017-08-21	Shaanxi Provincial People's Government
81	medical association	Provincial and municipal level	Implementation Opinions of the General Office of the Provincial People's Government on Promoting the Construction and Development of Medical Consortium	2017-06-29	General Office of Hubei Provincial People's Government
82	medical association	Provincial and municipal level	Notice of the General Office of the Provincial People's Government on Printing and Distributing the Implementation Plan for Promoting the Construction and Development of Medical Consortium in Guizhou Province	2017-09-28	General Office of Guizhou Provincial People's Government
83	medical association	Provincial and municipal level	Notice of the Municipal People's Government on printing and distributing the implementation plan for comprehensively promoting the comprehensive reform of public hospitals in the city	2016-12-14	Wuhan Municipal People's Government
84	medical association	Provincial and municipal level	Opinions of the General Office of Sichuan Provincial People's Government on Promoting the Construction and Development of Medical Consortium	2017-08-06	General Office of Sichuan Provincial People's Government
85	medical association	Provincial and municipal level	Notice of the General Office of Tianjin Municipal People's Government on Promoting the Implementation Plan for the Construction and Development of Medical Consortium in Tianjin	2017-06-30	General Office of Tianjin Municipal People's Government
86	medical association	Provincial and municipal level	Implementation Opinions of General Office of Yunnan Provincial People's Government on Promoting the Construction and Development of Medical Consortium	2017-07-24	General Office of Yunnan Provincial People's Government
87	medical association	Provincial and municipal level	Implementation Opinions of the General Office of Chongqing Municipal People's Government on Promoting the Construction and Development of Medical Consortium	2017-07-20	General Office of Chongqing Municipal People's Government
88	medical association	Shanghai	Notice of the General Office of Shanghai Municipal People's Government on Issuing the Implementation Opinions on Promoting the Construction and Development of Medical Consortium in this Municipality	2017-12-29	the general office of shanghai municipal people's government
89	medical association	Shanghai	Work Plan for Comprehensive Performance Appraisal of Medical Consortium in this Municipality (for Trial Implementation)	2018-12-29	Shanghai Municipal Health and Wellness Committee
90	medical association	Shanghai	Planning Scheme for the Construction of Medical Consortium in this Municipality (for Trial Implementation)	2018-12-29	Shanghai Municipal Health and Wellness Committee
91	medical association	Shanghai	Notice on Further Promoting the Construction and Development of Traditional Chinese Medicine Medical Consortium in this Municipality	2020-05-15	Shanghai Municipal Health and Wellness Committee
92	medical association	Shanghai	Notice on further strengthening the construction of regional TCM medical association	2021-02-26	Shanghai Municipal Health and Wellness Committee, Shanghai Administration of Traditional Chinese Medicine
93	smart community or healthy community	National level	Urban and Rural Community Service System Construction Plan (2016-2020)	2016-11-03	Ministry of Civil Affairs, Central Organization Department, Central Comprehensive Management Office, National Development and Reform Commission, Ministry of Education, Ministry of Industry and Information Technology, Ministry of Public Security, Ministry of Justice, Ministry of Finance, Ministry of Human Resources and Social Security, Ministry of Housing and Urban-Rural Development, Ministry of A…
94	smart community or healthy community	National level	Basic standards for community hospitals (for Trial Implementation)	2019-05-31	General office of health and wellness Committee
95	smart community or healthy community	National level	Key points of medical quality and safety core system in community hospitals (for Trial Implementation)	2019-05-31	General office of health and wellness Committee
96	smart community or healthy community	National level	Notice of "Guidelines for the Informatization Construction and Application of Community Epidemic Prevention and Control in COVID-19"	2020-03-02	General Office of the Ministry of Civil Affairs, Secretariat of the Central Network Information Office, General Office of the Ministry of Industry and Information Technology, General Office of the Health and Wellness Committee
97	smart community or healthy community	National level	Notice on printing and distributing the key tasks of new urbanization construction and urban-rural integration development in 2020	2020-04-03	National Development and Reform Commission
98	smart community or healthy community	National level	Notice of the National Health and Wellness Commission on Promoting the Construction of Community Hospitals in an All-round Way	2020-07-08	National Health Commission
99	smart community or healthy community	National level	Notice of the General Office of the National Development and Reform Commission on Accelerating the Implementation of New Urbanization Construction, Supplementing Shortcomings, Strengths and Weaknesses, and Promoting the Intelligent Transformation of County Towns in an Orderly Way	2020-07-09	General Office of National Development and Reform Commission
100	smart community or healthy community	National level	Green community creation action plan	2020-07-22	Ministry of Housing and Urban-Rural Development of the People's Republic of China, National Development and Reform Commission of the People's Republic of China, Ministry of Civil Affairs of the People's Republic of China, Ministry of Public Security of the People's Republic of China, Ministry of Ecology and Environment of the People's Republic of China, and State Administration of Markets.
101	smart community or healthy community	National level	Opinions of the Central Committee of the Communist Party of China and the State Council on Strengthening and Perfecting Urban and Rural Community Governance	2017-07-19	The State Council, the Central Committee of the Communist Party of China
102	smart community or healthy community	Provincial and municipal level	General Office of Anhui Provincial People's Government on Printing and Distributing the Pilot Work Plan for the Construction of Smart Communities in Anhui Province	2018-11-22	General Office of Anhui Provincial People's Government
103	smart community or healthy community	Provincial and municipal level	Implementation opinions on accelerating the construction of smart communities and smart blocks	2020-09-14	General Office of Qingdao Municipal People's Government
104	smart community or healthy community	Provincial and municipal level	Notice on Printing and Distributing the Implementation Opinions on Deepening the Combination of Medical Care and Nursing to Promote the Construction of Health Service System for the Elderly	2020-12-29	Ningxia huizu autonomous region health Committee office
105	smart community or healthy community	Provincial and municipal level	Notice on Doing a Good Job in the Pilot Project of Smart Community	2015-02-05	Yinchuan civil affairs bureau
106	smart community or healthy community	Provincial and municipal level	Code for the construction of smart and healthy communities in Shenzhen	2021-06-17	Shenzhen Municipal Market Supervision Management Bureau
107	smart community or healthy community	Provincial and municipal level	General Office of Shenyang Municipal People's Government on Printing and Distributing the Implementation Plan of Smart Community Construction in Shenyang	2015-12-21	General Office of Shenyang Municipal People's Government
108	smart community or healthy community	Shanghai	Opinions on strengthening community health service in this city to promote the development of healthy cities	2019-01-16	the general office of shanghai municipal people's government
109	smart community or healthy community	Shanghai	Notice of Shanghai Municipal Health and Wellness Committee on Printing and Distributing the Guiding Standards for the Function and Construction of Community Health Service Institutions in Shanghai	2020-08-06	Shanghai Health and Wellness Commission, Shanghai Development and Reform Commission, Shanghai Housing and Urban-Rural Construction Management Commission, Shanghai Planning and Natural Resources Bureau, Shanghai Finance Bureau, Shanghai Civil Affairs Bureau, Shanghai Economic and Information Technology Commission, Shanghai Human Resources and Social Security Bureau.
110	smart community or healthy community	Shanghai	Notice of the General Office of Shanghai Municipal People's Government on Printing and Distributing the Action Plan for the Construction of New Community Infrastructure	2020-12-03	the general office of shanghai municipal people's government
111	smart community or healthy community	Shanghai	Guiding opinions on promoting the participation of social organizations in community governance in this Municipality	2020-12-08	Civil Affairs Bureau (Municipal Social Organization Management Bureau)
112	smart community or healthy community	Shanghai	Guiding Opinions of Shanghai Sports Bureau on Carrying out the Action of "Helping the Elderly with Wisdom" and Strengthening the Sports Service for the Elderly	2021-01-08	sports bureau of shanghai city
113	smart community or healthy community	Shanghai	Notice of Shanghai Municipal Health and Wellness Committee on Printing and Distributing the Key Points of Primary Health and Wellness Work in Shanghai in 2021	2021-03-09	Shanghai Municipal Health and Wellness Committee
114	smart community or healthy community	Shanghai	Guiding Opinions of Shanghai Municipal Health and Wellness Committee on Promoting Community Health Services in Functional Communities of this Municipality	2021-04-02	Shanghai Municipal Health and Wellness Committee
115	smart community or healthy community	Shanghai	On the implementation plan of the construction of smart and healthy huts in this city	2019-04-26	Shanghai Health and Wellness Committee, Shanghai Sports Bureau and Shanghai Finance Bureau.
116	smart community or healthy community	Shanghai	Notice on the establishment of elderly-friendly communities in this Municipality	2021-03-12	Shanghai aging work Committee office
117	smart healthcare	National level	Guiding Opinions of General Office of the State Council on Promoting and Standardizing the Development of Big Data Application in Health Care	2016-06-24	the General Office of the State Council
118	smart healthcare	National level	Opinions of General Office of the State Council on Promoting the Development of "Internet+Medical Health"	2018-04-28	the General Office of the State Council
119	smart healthcare	National level	Notice on the in-depth development of "Internet+medical health" activities to facilitate the people and benefit the people	2018-07-10	Health and Wellness Committee, Chinese Medicine Bureau
120	smart healthcare	National level	Notice of the General Office of the National Health and Wellness Committee on Further Improving the Appointment Diagnosis and Treatment System and Strengthening the Construction of Smart Hospitals	2020-05-21	General office of health and wellness Committee
121	smart healthcare	National level	Notice on accelerating the implementation of the new urbanization construction, supplementing the strong and weak items, and promoting the intelligent transformation of county towns in an orderly manner	2020-07-09	General Office of National Development and Reform Commission
122	smart healthcare	National level	Notice on further promoting the informatization construction of medical institutions with electronic medical records as the core	2018-08-22	General office of health and wellness Committee
123	smart healthcare	National level	Notice on printing and distributing the national health care big data standards, safety and service management measures (for Trial Implementation)	2018-07-12	National Health Commission (NHS)
124	smart healthcare	National level	Notice of the General Office of the State Health and Wellness Commission on the Pilot Work of Community Hospital Construction	2019-02-27	General Office of National Health and Wellness Commission
125	smart healthcare	National level	General Office of the National Health and Wellness Commission on Printing and Distributing the Graded Evaluation Standard System of Hospital Smart Services	2019-03-05	General Office of National Health and Wellness Commission
126	smart healthcare	National level	Guiding Opinions of General Office of the State Council on Promoting and Standardizing the Development of Big Data Application in Health Care	2016-06-21	the General Office of the State Council
127	smart healthcare	Provincial and municipal level	Implementation Opinions of the General Office of the People's Government of Anhui Province on Promoting the Development of "Internet+Medical Health"	2018-09-12	General Office of Anhui Provincial People's Government
128	smart healthcare	Provincial and municipal level	Notice of Beijing Municipal Health and Family Planning Commission on Printing and Distributing the Implementation Plan for Further Strengthening the Convenience Service of Health Care Information in internet plus, Beijing	2017-10-19	Beijing Municipal Health and Family Planning Commission
129	smart healthcare	Provincial and municipal level	Implementation Opinions of the General Office of Fujian Provincial People's Government on Accelerating the Development of "Internet+Medical Health"	2018-12-02	General Office of Fujian Provincial People's Government
130	smart healthcare	Provincial and municipal level	Implementation Opinions of the General Office of Gansu Provincial People's Government on Promoting the Development of "Internet+Medical Health"	2018-07-31	General Office of Gansu Provincial People's Government
131	smart healthcare	Provincial and municipal level	Notice on Accelerating the Action of "Internet+Medical Health" to Facilitate and Benefit the People	2019-03-13	Liaoning province health health Committee office
132	smart healthcare	Provincial and municipal level	Guiding Opinions on Promoting the Convergence and Development of 5G Smart Healthcare	2019-09-01	Sichuan Provincial Health and Wellness Committee
133	smart healthcare	Provincial and municipal level	Notice on Printing and Distributing the Three-year Action Plan (2018-2020) for Building "Smart Health" and Building "Smart Medical Upgrade" in Hangzhou	2018-05-07	Hangzhou Health and Family Planning Commission
134	smart healthcare	Provincial and municipal level	Notice of the General Office of the People's Government of Guangxi Zhuang Autonomous Region on Printing and Distributing the Implementation Plan for Promoting the Development of "Internet+Medical Health" in Guangxi (Zheng Gui Ban Fa [2018] No.122)	2018-09-21	General Office of Guangxi Zhuang Autonomous Region People's Government
135	smart healthcare	Provincial and municipal level	Implementation Opinions of the General Office of Guangzhou Municipal People's Government on Promoting the Application of Big Data in Health Care	2018-12-20	The People's Government Office In Guangzhou
136	smart healthcare	Provincial and municipal level	Notice of the General Office of the People's Government of Hainan Province on Printing and Distributing the Implementation Plan for Promoting the Development of "Internet+Medical Health" in Hainan Province	2019-03-01	General Office of Hainan Provincial People's Government
137	smart healthcare	Provincial and municipal level	Notice of Hebei Provincial Health and Wellness Committee and Hebei Provincial Administration of Traditional Chinese Medicine on Printing and Distributing the Special Action Plan for Smart Medical Care in Hebei Province (2020-2022)	2020-11-05	Hebei Provincial Health and Wellness Commission, Hebei Provincial Administration of Traditional Chinese Medicine
138	smart healthcare	Provincial and municipal level	Implementation Opinions of the General Office of Heilongjiang Provincial People's Government on Developing "Internet+Medical Care" and Promoting "Seeing a Doctor in Dont Ask For Help"	2019-07-08	General Office of Heilongjiang Provincial People's Government
139	smart healthcare	Provincial and municipal level	Implementation Opinions of the General Office of Hunan Provincial People's Government on Promoting the Development of "Internet+Medical Health"	2018-12-29	General Office of Hunan Provincial People's Government
140	smart healthcare	Provincial and municipal level	Implementation Opinions of Jilin Municipal People's Government Office on Promoting the Development of "Internet+Medical Health" in Jilin City	2019-02-03	Jilin Municipal People's Government Office
141	smart healthcare	Provincial and municipal level	Implementation Opinions of the General Office of Jiangxi Provincial People's Government on Promoting the Development of "Internet+Medical Health"	2018-11-23	General Office of Jiangxi Provincial People's Government
142	smart healthcare	Provincial and municipal level	Implementation Opinions of General Office of Qinghai Provincial People's Government on Promoting the Development of "Internet+Medical Health" in Qinghai Province	2019-02-19	General Office of Qinghai Provincial People's Government
143	smart healthcare	Provincial and municipal level	Notice of the General Office of Shandong Provincial People's Government on Printing and Distributing the Action Plan (2019-2020) for Promoting the Construction of "Internet+Medical Health" Demonstration Province in Shandong Province	2019-07-08	General Office of Shandong Provincial People's Government
144	smart healthcare	Provincial and municipal level	Notice of the General Office of Shanxi Provincial People's Government on Printing and Distributing the Action Plan (2018-2020) for Promoting the Development of "Internet+Medical Health" in Shanxi Province	2018-09-18	General Office of Shanxi Provincial People's Government
145	smart healthcare	Provincial and municipal level	Implementation Opinions of the General Office of the Provincial People's Government on Promoting the Development of "Internet+Medical Health"	2018-12-30	General Office of Hubei Provincial People's Government
146	smart healthcare	Provincial and municipal level	Notice of the General Office of the Municipal Government on Forwarding the Implementation Plan of Nanjing Smart Medical Project Construction by the Municipal Development and Reform Commission and the Municipal Health Bureau	2015-08-06	General Office of Nanjing Municipal People's Government
147	smart healthcare	Provincial and municipal level	Opinions of Zhejiang Medical Insurance Bureau on Accelerating the Development of internet plus Medical Insurance and Promoting the Digital Transformation of Medical Insurance	2020-12-23	Zhejiang medical security bureau
148	smart healthcare	Provincial and municipal level	Notice of the General Office of Chongqing Municipal People's Government on Printing and Distributing Chongqing's Smart Medical Work Plan (2020-2022)	2020-08-17	General Office of Chongqing Municipal People's Government
149	smart healthcare	Shanghai	Notice on Printing and Distributing the Key Points of Shanghai Medical Administration in 2020	2020-03-23	Shanghai Municipal Health and Wellness Committee
150	smart healthcare	Shanghai	Notice on Issuing the Key Action Plan for Deepening Medical Reform in Shanghai (2020-2022)	2020-07-10	Shanghai Shenhua Medicine and Health System Reform Leading Team Office
151	smart healthcare	Shanghai	Notice on Printing and Distributing the Key Points of Shanghai Medical Administration in 2021	2021-03-11	Shanghai Municipal Health and Wellness Committee
152	smart healthcare	Shanghai	Notice on organizing the application for special research projects of smart medical care	2018-03-12	Shanghai municipal commission of health and family planning
*This is a Multimedia Appendix to a full manuscript published in the J Med Internet Res. For full copyright and citation information see http://dx.doi.org/10.2196/jmir.47197.
